# Supplementary material for: The influence of HLA genotype on the severity of COVID‐19 infection
Source: HLA. 2021 May 4;98(1):14–22. doi: 10.1111/tan.14284 (PMC8251294; doi:10.1111/tan.14284)
Supplement: Supplementary file 3 — DATA S3: Supporting information [file TAN-98-14-s001.xlsx]

## Sheet: Sheet1
Population	Country	Study number	Email contact	Reference
Algeria Oran	Algeria	100		A Sanchez-Mazas. Proceedings of the 13th International Histocompatibility Workshop: 2006:
Argentina Buenos Aires	Argentina	466	cintiayaninamarc@hotmail.com	Cintia Yanina Marcos. Unpublished
Armenia combined Regions	Armenia	100	vmadelian@yahoo.com	L. Matevosyan, S. Chattopadhyay, V. Madelian, S. Avagyan, M. Nazaretyan, A. Hyussian, E. Vardapetyan, R. Arutunyan, F. Jordan. HLA-A, HLA-B, and HLA-DRB1 allele distribution in a large Armenian population sample. Tissue Antigens 78, 21–30
Australia Cape York Peninsula Aborigine	Australia	103		Major Histocompatibility Complex Springer,Tokyo,2000 Masanori Kasahara ed.
Australia Yuendumu Aborigine	Australia	119	gaox@ncifcrf.gov	Major Histocompatibility Complex Springer,Tokyo,2000 Masanori Kasahara ed. and HLA -12th international histocompatibility workshop
Austria	Austria	200	gottfried.fischer@meduniwien.ac.at	Ingrid FaéDaniela KriksMonika FischerGottfried Fischer
Brazil Paraná Caucasian	Brazil	641	vendramini.evelyn@gmail.com	Evelyn Castillo Lima Vendramini. Unpublished
Brazil Mixed	Brazil	108		E.A. Donadi. Proceedings of the 13th International Histocompatibility Workshop: 2006:
Brazil Guarani Kaiowa	Brazil	155	perler@ufpr.br	Tsuneto LT, Probst CM, Hutz MH, Salzano FM, Rodriguez-Delfin LA,Zago MA,Hill K,Hurtado AM, Ribeiro-dos-Santos AK, Petzl-Erler ML. HLA class II diversity in five Amerindian populations.Tissue Antigens 62,512-26,2003
Cameroon	Cameroon	126	johnsoa2@gunet.georgetown.edu	Tissue Antigens 2001: 58: 1
Chile Santiago	Chile	920	cschaefer@dkms.de	human Immunology,77,8,622-23,2016
China Beijing and Xian	China	171	gaox@ncifcrf.gov	HLA 1991-11th International Histocompatibility Conference,1997,pg 237
China Canton Han	China	264	etrachtenberg@chori.org	Tissue Antigens 2007: 70: 455
China Han Guandong Province	China	208	gzliushiming@126.com	Benrong Liu, Longgen Xiong, Chaowei Tian, Qiang Zhou, Yun Zhong, Aiqun Li, Shi-Ming Liu. HLA-DRB1*12:02:01 plays a protective role against coronary artery disease in women of southern Han Chinese descent. Human Immunology 73 (2012) 122-126.
China Harbin Korean	China	201		Proceedings of the 12th International Histocompatibility Workshop: 1997:
China Harbin Manchu	China	172		Proceedings of the 12th International Histocompatibility Workshop: 1997:
China Inner Mongolia Autonomous Region Northeast	China	496	shili.imb@gmail.com	Unpublished
China Jiangsu Han	China	3238	shenjie222@126.com	P. Qin Qin, F. Su, W. Xiao Yan, Z. Xing, P. Meng, W. Chengya & S. Jie. Distribution of human leucocyte antigen-A, -B and -DR alleles and haplotypes at high resolution in the population from Jiangsu province of China. International Journal of Immunogenetics 38, 475–481.
China Jiangsu Province Han	China	334	shenjie222@126.com	Qin-Qin Pan, Su Fan, Xiao-Yan Wang, Meng Pan, Xing Zhao, Xiao-Yu Zhou, Cheng-Ya Wang,Jie Shen. The distribution of human leukocyte antigen-A, -B, and -DRB1 alleles and haplotypes based on high-resolution genotyping of 167 families from Jiangsu Province, China. Human Immunology 72 (2011) 872-876
China pop 1	China	103	hanfang1@hotmail.com	F. Han, L. Lin, J. Li, S. X. Dong, P.An, L. Zhao, N. Y. Liu, Q. Y. Li, H.Yan, Z. C. Gao,J. Faraco, K. P. Strohl, X. Liu, H. Miyadera, E. Mignot. HLA-DQ association and allele competition in Chinese narcolepsy. Tissue Antigens, 2012, 80, 328–335
China Wanwei, Wutou and Shanxin Islands Jing	China	138	ls36@zsu.edu.cn	Hum Imm 2003,64,830
China Yunnan Hani	China	150	chujy08@gmail.com	L. Shi, L. Shi, Y. F. Yao, M. Matsushita, L. Yu, X. Q. Huang, W. Yi, T. Oka, K. Tokunaga & J. Y. Chu.Genetic link among Hani, Bulang and other Southeast Asian populations: evidence from HLA -A, -B, -C, -DRB1 genes and haplotypes distribution.International Journal of Immunogenetics 37, 467–475
China Yunnan Province Bai	China	128	cjxiao@public.km.yn.cn	Tissue Antigens,2008,72,474
China Yunnan Province Han	China	101	chujy08@gmail.com	Y. Yao, L. Shi, L. Shi, M. Matsushita, L. Yu, K. Lin, Y. Tao, X. Huang, W. Yi, T. Oka, K. Tokunaga and J. Chu Distribution of HLA-A, -B, -Cw, and -DRB1 alleles and haplotypes in an isolated Han population in Southwest China. Tissue Antigens 2009 73 (6): 561-568
China Yunnan Province Lisu	China	111	Issxal@mail.sysu.edu.cn	Human Immunology 68 550
China Yunnan Province Nu	China	107	Issxal@mail.sysu.edu.cn	Human Immunology 68,550
Colombia Barranquilla	Colombia	188	arnaizantonio@gmail.com	Antonio Arnaiz Villena, Carlos Silvera
Colombia Bogotá Cord Blood	Colombia	1463	ipaez@idcbis.org.co	Páez-Gutiérrez, Iván Aurelio. Unpublished
Costa Rica African -Caribbean (G)	Costa Rica	102	esteban.arrieta-bolanos@uk-essen.de	Arrieta-Bolaños E, Madrigal-Sánchez JJ, Stein JE, Órlich-Pérez P, Moreira-Espinoza MJ, Paredes-Carias E, Vanegas-Padilla Y, Salazar-Sánchez L, Alejandro Madrigal J, Marsh SGE, Shaw BE. High-resolution HLA allele and haplotype frequencies in majority and minority populations of Costa Rica and Nicaragua: differential admixture proportions in neighboring countries. HLA. 2018 Jun;91(6):514–29.
Costa Rica Amerindians (G)	Costa Rica	125	esteban.arrieta-bolanos@uk-essen.de	Arrieta-Bolaños E, Madrigal-Sánchez JJ, Stein JE, Órlich-Pérez P, Moreira-Espinoza MJ, Paredes-Carias E, Vanegas-Padilla Y, Salazar-Sánchez L, Alejandro Madrigal J, Marsh SGE, Shaw BE. High-resolution HLA allele and haplotype frequencies in majority and minority populations of Costa Rica and Nicaragua: differential admixture proportions in neighboring countries. HLA. 2018 Jun;91(6):514–29.
Costa Rica Central Valley Mestizo (G)	Costa Rica	221	esteban.arrieta-bolanos@uk-essen.de	Arrieta-Bolaños E, Madrigal-Sánchez JJ, Stein JE, Órlich-Pérez P, Moreira-Espinoza MJ, Paredes-Carias E, Vanegas-Padilla Y, Salazar-Sánchez L, Alejandro Madrigal J, Marsh SGE, Shaw BE. High-resolution HLA allele and haplotype frequencies in majority and minority populations of Costa Rica and Nicaragua: differential admixture proportions in neighboring countries. HLA. 2018 Jun;91(6):514–29.
Costa Rica Guanacaste Mestizo (G)	Costa Rica	110	esteban.arrieta-bolanos@uk-essen.de	Arrieta-Bolaños E, Madrigal-Sánchez JJ, Stein JE, Órlich-Pérez P, Moreira-Espinoza MJ, Paredes-Carias E, Vanegas-Padilla Y, Salazar-Sánchez L, Alejandro Madrigal J, Marsh SGE, Shaw BE. High-resolution HLA allele and haplotype frequencies in majority and minority populations of Costa Rica and Nicaragua: differential admixture proportions in neighboring countries. HLA. 2018 Jun;91(6):514–29.
Croatia pop 4	Croatia	4000	zgrubic@kbc-zagreb.hr	HLA-A, HLA-B and HLA-DRB1 allele and haplotype diversity among volunteer bone marrow donors from Croatia. Grubic Z, Burek Kamenaric M, Mikulic M, Stingl Jankovic K, Maskalan M, Zunec R. Int J Immunogenet. 2014; 41(3):211-21
Czech Republic	Czech	106	dna@medicon.cz	Unpublished
Czech Republic NMDR	Czech	5099	houdina@ntis.zcu.cz; jindra@fnplzen.cz	Unpublished, NMDR
Ecuador Cayapa	Ecuador	183	etrachtenberg@chori.org	American Journal of Human Genetics: 1995: 57: 415
England Bedfordshire	England	354	tariq.ahmad@ndm.ox.ac.uk	Ahmad T, Tissue Antigens 2003: 62: 527
England North West	England	298	ana.alfirevic@liv.ac.uk	Alfirevic A, Genome Medicine 2012, 4:51
England pop 6	England	177	robert.vaughan@kcl.ac.uk	Vaughan R, Human Immunology 1992: 34: 53
Finland pop 2	Finland	150	annika.wennerstrom@helsinki.fi	Annika Wennerstrom, Anne Pietinalho, Hanna Vauhkonen, Laura Lahtela, Anil Palikhe, Jouni Hedman, Minna Purokivi, Essi Varkki, Mikko SeppÅnen, Marja-Liisa Lokki, Olof Selroos. HLA-DRB1 allele frequencies and C4 copy number variation in Finnish sarcoidosis patients and associations with disease prognosis. Human Immunology 73 (2012) 93-100
France Rennes	France	200		S Hmida, Tissue Antigens,1995,45,63
Germany Essen	Germany	174	immunologie@uni-essen.de,%20stanislav.ferencikAmediz	Ferencik S, Grosse-Wilde H, HLA 1997, p222-223 Editor: P.I.Teraski & D.W.Gjertson
Germany pop 3	Germany	111		Bein G, Tissue Antigens,1997,50,501
Germany pop 6	Germany	8862	schmidt@dkms.d	Schmidt AH, Estimation of high-resolution HLA-A, -B, -C, -DRB1 allele and haplotype frequencies based on 8862 German stem cell donors and implications for strategic donor registry planning
Germany pop 8	Germany	39689	j.mytilineos@blutspende.de	Mytilineos J, unpublished
Greece pop 6	Greece	242	cpapaste@gmail.com	Papasteriades C, unpublished
Hong Kong Chinese BMDR	Hong	7595	kwoksy@ha.org.hk	Human Immunology,77,12,1111-12
Hong Kong Chinese cord blood registry	Hong	3892	kwoksy@ha.org.hk	Human Immunology 77,12,1109-10
India Andhra Pradesh Golla	India	111		Proceedings of the 13th International Histocompatibility Workshop: 2006:
India Andhra Pradesh Telugu Speaking	India	186	vani@jeevan.org	Next Generation Sequencing in HLA Haplotype distribution among Telugu Speaking Population from South India. Human Immunology short population report
India Karnataka Kannada Speaking	India	174	vani@jeevan.org	Vani Seshasubramanian, Nirmal Kumar Manisekar, Aruna Devi Sathishkannan, Chandramouleeswaran Naganathan, Yogesh Nandakumar and Saranya Narayan. Kannadigas from South India Extended haplotypes in Linkage disequilibrium in Kannadigas of South India. 2018. HLA. 92:193-195.
India Kerala Malayalam speaking	India	356	vani@jeevan.org	Malayalam speaking population from South India: Common five-locus haplotypes in Malayalam speaking population. Vani Seshasubramanian, Nirmal Kumar Manisekar, Aruna Devi Sathishkannan, Chandramouleeswaran Naganathan, Yogesh Nandakumar, Saranya Narayan. HLA. 2018;92:432–434.
India Northeast Mathur	India	155	suraksha@sgpgi.ac.in	Tissue Antigens 2008,72,120
India Tamil Nadu	India	2492	srinivasan@jeevan.org	HLA-A, -B, -C, -DRB1 and –DQB1 haplotype frequencies from 2492 Cord Blood Units from Tamil speaking population from Tamil Nadu, India, Human Immunology short population report
Indonesia Java Western	Indonesia	236	tokunaga@m.u-tokyo.ac.jp	Human Immunology 2010, 71, 697-701
Indonesia Sundanese and Javanese	Indonesia	201	tokunaga@m.u-tokyo.ac.jp	Tissue Antigens, 2009, 73, 4
Iran pop 2	Iran	120		A. Kollaee, M. Ghaffarpor, H. A. Ghlichnia, S. H. Ghaffari, M. Zamani. The influence of the HLA-DRB1 and HLA-DQB1 allele heterogeneity on disease risk and severity in Iranian patients with multiple sclerosis. International Journal of Immunogenetics, 2012, 39, 414–422
Ireland Northern	Ireland	1000	derek.middleton@rlbuht.nhs.uk	Middleton K, Tissue Antigens 1999: 54: 59-68 Human Immunology 2000: 61: 1285-97.Human Immunology 63, 602–613 (2002), Hum Imm 65,66-77 2004
Ireland South	Ireland	250	Ciaeran.Dunne@ibts.ie	Unpublished
Israel Arab	Israel	109		Human Immunology 1999: 60: 723
Israel Arab pop 2	Israel	12301		S. Manor, M. Halagan, N. Shriki, I. Yaniv, B. Zisser, M. Maiers, A. Madbouly, J. Stein. High-resolution HLA A~B~DRB1 haplotype frequencies from the Ezer Mizion Bone Marrow Donor Registry in Israel. Human Immunology (2016). 10.1016/j.humimm.2016.09.004
Italy Bergamo	Italy	101	giovannibattista.ferrara@istge.it	G.B.Ferrara, L. Delfino, A. Longo, A. Morabito, C.Perain. HLA 1998, Gjertson DW and Terasaki PI Eds.,published by ASHI
Italy pop 5	Italy	975	sabina.rendine@unito.it	Rendine S. Estimation of HLA class I and class II high-resolution allele and haplotype frequencies in the Italian population and comparison with other European populations. Hum Imm 73,2012, 399-404.
Italy Rome	Italy	100	manuela.testi@libero.it	Testi M. HLA 1998 ed Terasaki and Gjertson
Japan Central	Japan	371	otamasao@sch.md.shinshu-u.ac.jp	Saito S. Tissue Antigens 2000: 56: 522
Japan Hyogo Osaka and Nagano	Japan	195		Nose Y. Proceedings of the 12th International Histocompatibility Workshop: 1997
Japan Kyoto and Osaka	Japan	165		Kitawaki J. Hum Imm,2002,63,1033
Japan pop 16	Japan	18604	ikeda73@hla.or.jp	Nami Ikeda, Hiroto Kojima, Mineko Nishikawa, Kouji Hayashi, Takaomi Futagami, Takafumi Tsujino, Yasushi Kusunoki, Naoki Fujii, Shinji Suegami, Yuki Miyazaki, Derek Middleton, Hidenori Tanaka, Hiroh Saji. Determination of HLA-A, -C, -B, -DRB1 allele and haplotype frequency in Japanese population based on family study. Tissue Antigens 2015: 85: 252–9.
Japan pop 3	Japan	1018	hinoko@is.icc.u-tokai.ac.jp	Immunogenetics 2005: 57: 717
Japan pop 4	Japan	525		Sasazuki T. Tissue Antigens 1999: 54: 246
Japan pop 6	Japan	129	shosaku-n@mbp.ocn.ne.jp	Nomura S. Journal of Immunogenetics 2006: 33: 117
Japan South	Japan	125	kira@neuro.med.kyushu-u.ac.jp	Lira J. Tissue Antigens,2009,73,171
Lebanon pop 2	Lebanon	191	hrsamaha@stgeorgehospital.org	Molecular Immunology 2003,39,1079
Libya Cyrenaica	Libya	118		Andrea Galgani, Giorgio Mancino, Cristina Martínez-Labarga, Rosella Cicconi, Maurizio Mattei, Massimo Amicosante, Cesira T. Bonanno, Caterina Di Sano, Giuma Salem Gimil, Alfredo Salerno, Vittorio Colizzi, Carla Montesano. HLA-A, -B and -DRB1 allele frequencies in Cyrenaica population (Libya)and genetic relationships with other populations. Human Immunology 74 (2013) 52–59.
Macedonia pop 3	Macedonia	172	jmoscoso@med.ucm.es	A Arnaiz-Villena, K Dimitroski, A Pacho, J Moscoso, E Gomez-Casado, C Silvera-Redondo, P Varela, M Blagoevska, V Zdravkovska, J Martinez-Laso. HLA alleles in Macedonians. Tissue Antigens, 57:118-127, 2001.
Macedonia pop 1	Macedonia	158		Petlichkovski, A., Efinska‐Mladenovska, O., Trajkov, D., Arsov, T., Strezova, A. and Spiroski, M. (2004), High‐resolution typing of HLA‐DRB1 locus in the Macedonian population. Tissue Antigens, 64: 486-491.
Malaysia Peninsular Malay	Malaysia	951		Human Immunology, 77,10 818,2016
Mexico city mestizo pop 2	Mexico	234	jrockdrigo@hotmail.com	Zúñiga J, Yu N, Barquera R, et al. HLA class I and class II Conserved Extended Haplotypes and their fragments or blocks in Mexicans: implications for the study of genetic diversity in admixed populations. PLoS One (2013), 8, e74442.
Mexico city tlalpan	Mexico	330	dcb_rfalfanv@hotmail.com	Ramcés Falfán-Valencia
Mexico Chiapas Lacandon Mayans	Mexico	218		Barquera R. Diversity of HLA Class I and Class II blocks and conserved extended haplotypes in Lacandon Mayans: further insights into immunogenetic variability in isolated Native American populations. Sci Reports.
Mexico Guanajuato and Jalisco Mestizo	Mexico	101		Human Inmunology 2001; 62: 979-991The genetic structure of Mexican Mestizos of different locations: Tracking back their origins through MHC genes, blood group systems and microsatellites
Mexico Highlands Mestizos	Mexico	160		Human Inmunology 2001; 62: 979-991The genetic structure of Mexican Mestizos of different locations: Tracking back their origins through MHC genes, blood group systems and microsatellites
Mexico Mayan pop 2	Mexico	163		Proceedings of the 13th International Histocompatibility Workshop: 2006:
Mexico Oaxaca Mixtec	Mexico	103	jillh@allele5.biol.berkeley.edu	Human Immunology,2001,62,378
Mongolia Khalkha pop 2	Mongolia	202		Tsuji K. Proceedings of the 12th International Histocompatibility Workshop: 1997:
Netherlands	Netherlands	447	cvoo@lwee.azm.nl	van den Berg E, Voorter C. Unpublished
Netherlands Leiden	Netherlands	1305	wverduijn@lumc.nl	Verduijn W
New Zealand Maori with Admixed History	New Zealand	105	edinur@usm.my	Edinur HA, Dunn PP, Hammond L, Selwyn C, Brescia P, Askar M, Reville P, Velickovic ZM, Lea RA, Chambers GK. HLA and MICA polymorphism in Polynesians and New Zealand Maori: implications for ancestry and health. Human Immunology. 2013;74(9):1119-29.
Nicaragua Managua	Nicaragua	339	jsidney@lji.org	Daniela Weiskopf
Nicaragua Mestizo (G)	Nicaragua	155	esteban.arrieta-bolanos@uk-essen.de	Arrieta-Bolaños E, Madrigal-Sánchez JJ, Stein JE, Órlich-Pérez P, Moreira-Espinoza MJ, Paredes-Carias E, Vanegas-Padilla Y, Salazar-Sánchez L, Alejandro Madrigal J, Marsh SGE, Shaw BE. High-resolution HLA allele and haplotype frequencies in majority and minority populations of Costa Rica and Nicaragua: differential admixture proportions in neighboring countries. HLA. 2018 Jun;91(6):514–29.
Norway	Norway	181		Thorsby E. Hum Imm,1990,29,275
Papua New Guinea South Gidra	Papua New Guinea	192		Am J of Phys Anthropology 1995,96,177
Peru Titikaka Lake Uro	Peru	105	aarnaiz@med.ucm.es	A. Arnaiz-Villena, V. Gonzalez-Alcos, J. I. Serrano-Vela, R. Reguera, L. Barbolla, C. Parga-Lozano, P. Gomez-Prieto, S. Abd-El-Fatah-Khalil and J. Moscoso HLA genes in Uros from Titikaka Lake, Peru: origin and relationship with other Amerindians and worldwide populations. International Journal of Immunogenetics 2009 36: 159-167
Peru Titikaka Lake Uros	Peru	105	arnaizantonio@gmail.com	Arnaiz-Villena A et al. International Journal of Immunogenetics 36, 159–167. 2009
Poland BMR	Poland	23595	m.dudkiewicz@poltransplant.pl	Bone marrow registry
Poland DKMS	Poland	20653	schmidt@dkms.de	Schmidt AH. Human Immunology 2011, (72)558-565, High-resolution human leukocyte antigen allele and haplotype frequencies of the Polish population based on 20,653 stem cell donors
Portugal Azores Terceira Island	Azores	130	jacome.armas@netc.pt	Armas JB. Unpublished
Portugal Madeira	Madeira	173		A. Arnaiz-Villena, R. Reguera, A. Ferri, L. Barbolla, S. Abd-El-Fatah-Khalil, N. Bakhtiyarova, P. Millan, J. Moscoso, A. Mafalda and J. I. Serrano-Vela The peopling of Madeira archipelago (Portugal) according to HLA genes. International Journal of Immunogenetics 2009 36: 9-14
Russia Bering Islands	Russia	104	aarnaiz@med.ucm.es	HLA genes of Aleutian Islanders living at Bering Island (Russia) and coming from Atka and Attu Aleutian Islands (USA)
Russia Karelia	Russia	1075	sauter@dkms.de	Bone marrow registry
Russia Northwest Slavic	Russia	200	kapsi@mail.lanck.net	S.Kasputin et.al. Tissue Antigens 1999, 54, 517-520
Russia Transbaikal Territory Buryats	Russia	150	leonov.evgeny.kld@mail.ru	Bone marrow registry
Russia Tuva pop 1	Russia	190	jmoscoso@med.ucm.es	HLA alleles in Altaic Tuvinians (Asian Russia). Annals of Human Genetics, 65: 245-261, 2001.
Russia Tuva pop 2	Russia	169	Ann.Begovich@celeradiagnostics.com	Tissue Antigens 2001: 57: 424-439. Begovich AB, et al. HLA-DQ haplotypes in 15 different populations. In: The Major Histocompatibility Complex: Evoluion, Structure and Function. Ed. M.Kasahara. Springer Verlag, pp412-426. Begovich AB.
Rwanda Kigali Hutu and Tutsi	Rwanda	281		Proceedings of the 13th International Histocompatibility Workshop: 2006:
Saudi Arabia Guraiat and Hail	Saudi Arabia	213	khussein@kfshrc.edu.sa	Hussein K. Unplublished
Saudia Arabia pop 5	Saudi Arabia	158		Hajeer A. Tissue Antigens 82, 252-5,8 2013
Singapore Riau Malay	Singapore	132		Erlich HA. Proceedings of the 13th International Histocompatibility Workshop: 2006:
Slovenia pop 2	Slovenia	140		Buzzetti R. Tissue Antigens, 2002, 60, 244
Slovenia	Slovenia	100		Vidan-Jeras B, Jurca B, Dolzan V, Jeras M, Breskvar K, Bohinjec M. Slovenian Caucasian Normal. In: Terasaki PI,Gjertson DW,eds. HLA 1998. Lenaxa (KS): American Society for Histocompatibility and Immunogenetics, 1998:180-1
South Africa Caucasians	South Africa	102	paxim@nicd.ac.za	Maria Paximadis, Tiyani Y. Mathebula, Nikki L. Gentle, Eftyhia Vardas, Mark Colvin, Clive M. Gray, Caroline T. Tiemessen, Adrian Puren. Human leukocyte antigen class I (A, B, C) and II (DRB1) diversity in the black and Caucasian South African population.Human Immunology 73 (2012) 80-92
South African Black	South Africa	142	shaynel@nicd.ac.za	Short population report submitted to Human Immunology journal
South Korea pop 10	South Korea	4128		J. Y. Huh, D. Y. Yi, S.-H. Eo, H. Cho, M. H. Park & M. S. Kang.HLA-A, -B and -DRB1 polymorphism in Koreans defined by sequence-based typing of 4128 cord blood units.International Journal of Immunogenetics, 2013, 40, 515–523
South Korea pop 11	South Korea	149		J. H. Yang, Y.-H. Sohn, S.-Y. Ko, S.-E. Choi,M. H. Kim & H.-B. Oh. Anthropological analysis of Koreans using HLA class II diversity among East Asians. Tissue Antigens 76, 282–288
South Korea pop 2	South Korea	207		Park MH. Tissue Antigens,2002,59,475
South Korea po 6	South Korea	800		Park MH. Human Immunology 2004: 65: 270
Spain Catalunya Navarra Extramedura	Spain	4335	frudilla@bst.cat	Enrich E, Campos E, Martorell L, Herrero MJ, Vidal F, Querol S, Rudilla F. HLA-A, -B, -C, -DRB1 and -DQB1 allele and haplotype frequencies: An analysis of umbilical cord blood units at the Barcelona Cord Blood Bank. HLA 2019; 94 (4):347-359.
Spain Murcia	Spain	173		Human Immunology, 2001; 62:910-921 Immunogenetics 2006,57,926
Barcelona	Spain	941		Vidal S. Molecular Analysis of HLA-DRB1 polymorphism in north-east Spain.European Journal of Immunogenetics2002:75-77
Spain Gran Canaria	Gran Canaria	215		North African-Mediterranean HLA genetic contribution in a population of the kidney transplant waiting list patients of Canary origin (Gran Canaria).Martinez-Laso J, Ramirez-Puga A, Rivas-García E, Fernández-Tagarro E, Auyanet-Saavedra I, Guerra-Rodríguez R, Díaz-Novo N, García-Cantón C.HLA. 2018 May 17.
Sri Lanka Colombo	Sri Lanka	714	jsidney@lji.org	Alba Grifoni
Sweden Northern Sami	Sweden	154	ulf.gyllensten@genpat.uu.se	Asa Johansson, Max Ingman, Steven J Mack, Henry Erlich and Ulf Gyllensten Genetic origin of the Swedish Sami inferred from HLA class I and class II allele frequencies. European Journal of Human Genetics 2008 16: 1341-1349
Sweden Southern Sami	Sweden	130	ulf.gyllensten@genpat.uu.se	Asa Johansson, Max Ingman, Steven J Mack, Henry Erlich and Ulf Gyllensten Genetic origin of the Swedish Sami inferred from HLA class I and class II allele frequencies. European Journal of Human Genetics 2008 16: 1341-1349
Taiwan Atayal	Taiwan	106	marilin@ms2.mmh.org.tw	Marie Lin. Unpublished
Taiwan Bunun	Taiwan	101	marilin@ms2.mmh.org.tw	Marie Lin. Unpublished
Taiwan Han Chinese	Taiwan	504	paylong@ntu.edu.tw	Chen et al. (2011) PLoS ONE 6(1): e16635
Taiwan Tzu Chi Cord Blood Bank	Taiwan	710	edward@tzuchi.com.tw	Human Immunology,2008,69,430
Thailand	Thailand	142	thadchsi@samart.co.th	Unpublished
Tunisia pop 3	Tunisia	104	hmida.slama@rns.tn	Hmida S. Tissue Antigens 2006: 68: 153
Turkey pop 1	Turkey	250	gsaruhan@istanbul.edu.tr	Guher Saruhan Direskeneli. Unpublished
USA Caucasian Bethesda	United States	307	ohanlont@niehs.nih.gov	Steven J. Chanock and Charles B. Foster (NCI, National Institutes of Health, Bethesda, MD) and Drs. Frederick W. Miller and Terrance P. OHanlon (NIEHS, National Institutes of Health, Bethesda, MD)
USA Caucasian Houston	United States	194	ohanlon@niehs.nih.gov	Frank Arnett (University of Texas-Houston Medical School)John D. Reveille (University of Texas-Houston Medical School)Terrance OHanlon (NIEHS / National Institutes of Health, Bethesda, MD)
USA Colorado Univ Cord Blood Bank Caucasian	United States	3830	lora.offord@uchsc.edu	Bone marrow registry
San Antonio	United States	222	murphy@onr.com	unpublished
USA San Francisco Caucasian	United States	220		Skibola CF, Akers NK, Conde L, Ladner M, Hawbecker SK, Cohen F, Ribas F, Erlich HA, Goodridge D, Trachtenberg EA, Smith MT, Bracci PM. "Multi-locus HLA class I and II allele and haplotype associations with follicular lymphoma". Tissue antigens. 79(4):279-86, 2012.
USA African American Bethesda	United States	187	ohanlont@niehs.nih.gov	Drs. Steven J. Chanock and Charles B. Foster (NCI, National Institutes of Health, Bethesda, MD) and Drs. Frederick W. Miller and Terrance P. OHanlon (NIEHS, National Institutes of Health, Bethesda, MD)
USA African American pop 3	United States	564		Hurley C. Tissue Antigens 2007, 69, 73
USA African American pop 4	United States	2411		Maiers M. Human Immunology 2007: 68: 779 (Corrigendum) Humman Immunology 2008, 69, 141
USA African American pop 7	United States	193		Rossman MD. American Journal of Human Genetics 2003, 73, 720-735
USA Alaska Yupik	United States	252		Leffell MS. HLA Antigens, Alleles and Haplotypes Among the Yupik Alaska Natives
USA Arizona Gila River Amerindian	United States	492		R. Williams, Y.-F. Chen, R. Endres, D. Middleton, M. Trucco, J. Dunn Williams and W. Knowler Molecular variation at the HLA-A, B, C, DRB1, DQA1, and DQB1 loci in full heritage American Indians in Arizona: private haplotypes and their evolution. Tissue Antigens 2009 74 (6): 520-533
USA Arizona Gila River Pima	United States	3000	williamsr@nih.go	Williams RC
USA Caucasian pop 4	United States	1070		Wang SS. Blood 2010, 115, 4820-4823
USA Colorado Univ Cord Blood Bank African American	United States	261	lora.offord@uchsc.edu	Bone marrow registry
USA NMDP African American pop 2	United States	416581		Loren Gragert, Abeer Madbouly, John Freeman, Martin Maiers.Six-locus high resolution HLA haplotype frequencies derived from mixed-resolution DNA typing for the entire US donor registry. Human Immunology 74 (2013) 1313–1320
USA Philadelphia Caucasian	United States	141	choei@uphs.upenn.edu	unpublished
USA South Dakota Lakota Sioux	United States	302		Leffell MS. Human Immunology 2004: 65: 78-89
USA mixed San Diego	United States	496	emoore@lji.org	Sequence-based HLA-A, B, C, DP, DQ, and DR typing of 496 adults from San Diego, California, USA
Vietnam Hanoi Kinh pop 2	Vietnam	170	keicho@ri.imcj.go.jp	Keicho N. Tissue Antigens 2008: 71: 126
Vietnam Hanoi Kinh	Vietnam	103	vutrieuan@fpt.vn	E J Immunogenetics 1997 24 345
Zimbabwe Harare Shona	Zimbabwe	230		Proceedings of the 13th International Histocompatibility Workshop: 2006:
